# Supplementary material for: Unlocking new therapeutic horizons through integrative bioinformatics and transcriptomics for drug repositioning in breast cancer therapy
Source: J Egypt Natl Canc Inst. 2026 May 19;38:26. doi: 10.1186/s43046-026-00368-5 (PMC13313288; doi:10.1186/s43046-026-00368-5)
Supplement: Supplementary file 1 — Supplementary Material 1. Table S1: Twenty-eight DEGs were collected based on the intersection between GSE1992, GSE36295, GSE42568, and GSE20711. [file 43046_2026_368_MOESM1_ESM.xlsx]

## Sheet: Supplementary Table 1
Supplementary Table S1. Twenty-eight DEGs were collected based on the intersection between GSE1992, GSE36295, GSE42568, and GSE20711
CAV1
ITGA7
GGTA1P
GNG11
AQP1
MKI67
CXCL2
NDRG2
SPRY2
ANLN
ATAD2
LRRN4CL
PROS1
IGFBP6
EDNRB
PPP1R14A
SFRP1
TNXB
SCARA5
GSN
MFAP4
F10
TSHZ2
VIT
PDE2A
SDPR
HLF
COL11A1
