# Supplementary material for: Unlocking new therapeutic horizons through integrative bioinformatics and transcriptomics for drug repositioning in breast cancer therapy
Source: J Egypt Natl Canc Inst. 2026 May 19;38:26. doi: 10.1186/s43046-026-00368-5 (PMC13313288; doi:10.1186/s43046-026-00368-5)
Supplement: Supplementary file 2 — Supplementary Material 2. Table S2: BRCA-related DEGs expanding by STRING database. [file 43046_2026_368_MOESM2_ESM.xls]

## Sheet: Lembar1
Supplementary Table S2. BRCA-related DEGs expanding by STRING database
COL1A1
ITGB3
TNXB
ITGA7
FLNA
ITGA11
ITGB1
ITGB8
THBS1
COL1A2
ITGB5
ITGB6
ITGB7
CAV1
COL4A1
COL4A2
F10
GSN
ACTN1
TNC
COL6A1
COL6A2
F2
F5
GGCX
FLNB
LAMA1
FLNC
GNG11
IGFBP6
MFAP4
SCARA5
TFPI
TSHZ2
EDNRB
MYOC
PROCR
SFRP1
STOM
VIT
ADAM12
AQP1
CAVIN1
CAVIN2
CAVIN3
COL11A1
EHD2
FZD5
LRRN4CL
PDE2A
PROS1
ADCY6
ANLN
ATAD2
C19orf33
C4B
CAVIN4
CEP55
CKAP2
CKAP2L
CXCL2
DEPDC1
DEPDC1B
DLGAP5
E2F8
HJURP
HLF
KCNJ10
LRP6
MKI67
NDRG2
NUSAP1
PPP1R14A
RHAG
SPRY2
TPX2
UCMA
