# Supplementary material for: Unlocking new therapeutic horizons through integrative bioinformatics and transcriptomics for drug repositioning in breast cancer therapy
Source: J Egypt Natl Canc Inst. 2026 May 19;38:26. doi: 10.1186/s43046-026-00368-5 (PMC13313288; doi:10.1186/s43046-026-00368-5)
Supplement: Supplementary file 3 — Supplementary Material 3. Table S3: A list of candidate drugs for BRCA based on DGIdb. [file 43046_2026_368_MOESM3_ESM.xlsx]

## Sheet: gene_interaction_results-9_22_2
Supplementary Table S3. A list of candidate drugs for BRCA based on DGIdb
gene	drug	NCT/ PubMed ID	indication	interaction score
ITGB7	VEDOLIZUMAB		for treatment of ulcerative colitis,for treatment of Chron's disease	8.70063
ITGB3	EPTIFIBATIDE	25090985	anticoagulant	3.72884
ITGB3	TIROFIBAN		Antiplatelet agents	3.48025
ITGB7	NATALIZUMAB		for treatment of Crohn's disease,antiinflammatory agent	2.7842
ITGB3	ABCIXIMAB	25090985	anticoagulant	2.17516
ITGB3	TIROFIBAN HYDROCHLORIDE		Cardiac_event	1.74013
F10	BETRIXABAN		anticoagulant	1.74013
COL1A1	PAMIDRONATE	NCT00128297 (Phase 4)	Bisphosphonates	1.53541
ITGB1	NATALIZUMAB		for treatment of Crohn's disease,antiinflammatory agent	1.35594
COL1A1	ETIDRONIC ACID		Bisphosphonates	1.08758
F10	DANAPAROID		anticoagulant	1.06538
F10	COAGULATION FACTOR X, HUMAN		Bleeding	1.0236
				1.0236
				1.0236
